# Supplementary material for: Effect of low-dose aspirin on urinary 11-dehydro-thromboxane B2 in the ASCEND (A Study of Cardiovascular Events iN Diabetes) randomized controlled trial
Source: Trials. 2023 Mar 4;24:166. doi: 10.1186/s13063-023-07198-z (PMC9985834; doi:10.1186/s13063-023-07198-z)
Supplement: Supplementary file 2 — Additional file 2. Analysis dataset containing all the information needed to replicate this analysis, with one row per person. [file 13063_2023_7198_MOESM2_ESM.xlsx]

## Sheet: Dataset
Patient identifier (masked)	Sample	Assay correction factor	Uncorrected U-TXM, baseline duplicate 1 (pg/mL)	Uncorrected U-TXM, baseline duplicate 2 (pg/mL)	Creatinine at baseline (mg/dL)	Dilution factor at baseline	U-TXM, baseline duplicate 1 (pg/mg creatinine) (=Uncorrected U-TXM x dilution factor x correction factor / (creatinine/100)	U-TXM, baseline duplicate 2 (pg/mg creatinine) (=Uncorrected U-TXM x dilution factor x correction factor / (creatinine/100)	U-TXM at baseline (pg/mg creatinine) (average of the duplicates) - MAIN ANALYSIS VARIABLE AT BASELINE	Excluded from analysis	Uncorrected U-TXM, follow-up duplicate 1 (pg/mL)	Uncorrected U-TXM, follow-up duplicate 2 (pg/mL)	Creatinine at follow-up (mg/dL)	Dilution factor at follow-up	U-TXM, follow-up duplicate 1 (pg/mg creatinine) (=Uncorrected U-TXM x dilution factor x correction factor / (creatinine/100)	U-TXM, follow-up duplicate 2 (pg/mg creatinine) (=Uncorrected U-TXM x dilution factor x correction factor / (creatinine/100)	U-TXM at follow-up (pg/mg creatinine) (average of the duplicates) - MAIN ANALYSIS VARIABLE AT FOLLOW-UP	Date last took white tablet (DDMMMYY:HH:MM:SS)	Date of follow-up urine sample (DDMMMYY:HH:MM:SS)	Hours from white tablet to follow-up sample	Aspirin randomisation	Adherence with white tablet at follow-up	Non-protocol aspirin use at follow-up	Adherence at follow-up (combination of adherence with white tablet & non-protocol aspirin use)	Age at randomization (in years)	Sex	Duration of diabetes at randomization (in years)
1	Random sample	1.07	1628.36	1329.91	42.1946	1	4129.32	3372.47	3750.9		2178.92	2329.21	60.6335	1	3845.14	4110.37	3977.75	10APR12:07:00:00	10APR2012:11:25:00	4.42	Placebo aspirin	Adherent	No	Adherent	63	F	17
2	Random sample	1.07	1967.89	1814.66	71.0407	1	2963.99	2733.21	2848.6		1794.48	1676.37	62.7828	1	3058.31	2857.02	2957.66	16APR12:08:00:00	16APR2012:09:17:00	1.28	Active aspirin	Adherent	No	Adherent	69	F	10
3	Random sample	1.07	5308.17	Above assay range (6000)	108.824	1	5219.22	5899.46	5559.34		176.57	224.28	33.5973	1	562.34	714.28	638.31	28MAR12:08:30:00	28MAR2012:15:10:00	6.67	Active aspirin	Adherent	No	Adherent	63	M	5
4	Random sample	1.07	5716.07	4989.15	123.982	1	4933.13	4305.78	4619.46		2388.58	2031.27	78.6199	1	3250.81	2764.52	3007.66	25APR12:09:00:00	25APR2012:16:30:00	7.5	Placebo aspirin	Adherent	No	Adherent	58	M	7
5	Random sample	1.07	2743.15	2638.36	72.9638	1	4022.78	3869.1	3945.94		2536.85	2547.91	51.4706	1	5273.75	5296.73	5285.24	22APR12:18:00:00	23APR2012:11:55:00	17.92	Placebo aspirin	Adherent	No	Adherent	67	F	7
6	Random sample	1.07	5126.56	5255.23	66.9683	1	8191.07	8396.66	8293.86		2604.21	3008.72	53.0543	1	5252.17	6067.99	5660.08	15APR12:10:00:00	23APR2012:09:15:00	191.25	Placebo aspirin	Non-adherent	No	Non-adherent	71	M	15
7	Random sample	1.07	4213.37	3901.59	97.7376	1	4612.67	4271.34	4442		5115.04	Above assay range (6000)	135.86	1	4028.49	4725.46	4376.97	02APR12:07:30:00	02APR2012:08:40:00	1.17	Placebo aspirin	Adherent	No	Adherent	57	F	43
8	Random sample	1.07	2979.04	3001.55	101.81	1	3130.9	3154.56	3142.73		1389.89	1411.34	165.045	1	901.07	914.98	908.03	01APR12:13:00:00	02APR2012:11:55:00	22.92	Active aspirin	Adherent	No	Adherent	66	M	1
9	Random sample	1.07	5079.4	4010.48	129.412	1	4199.74	3315.94	3757.84		3767.61	3517.64	84.3891	1	4777.08	4460.15	4618.62	10APR12:08:30:00	10APR2012:10:00:00	1.5	Placebo aspirin	Adherent	No	Adherent	63	M	29
10	Random sample	1.07	5557.51	Above assay range (6000)	109.615	1	5424.91	5856.84	5640.88		1172.02	1275.37	86.086	1	1456.75	1585.22	1520.99	10APR12:06:00:00	10APR2012:11:35:00	5.58	Active aspirin	Adherent	No	Adherent	77	M	23
11	Random sample	1.07	3262.99	2876.32	79.5249	1	4390.32	3870.06	4130.19		838.159	620.991	93.3258	1	960.97	711.98	836.47	28MAR12:08:00:00	28MAR2012:10:20:00	2.33	Active aspirin	Adherent	No	Adherent	71	M	7
12	Random sample	1.07	3294.52	4844.2	53.0543	1	6644.4	9769.78	8207.09		1827.02	1762.56	152.602	1	1281.05	1235.86	1258.45	16APR12:09:00:00	16APR2012:11:10:00	2.17	Active aspirin	Adherent	No	Adherent	64	F	9
13	Random sample	1.07	Below assay range (150)	617.57	16.4027	1	978.5	4028.6	2503.55		4404.51	4255.87	136.652	1	3448.79	3332.4	3390.6	02APR12:07:30:00	02APR2012:11:30:00	4	Placebo aspirin	Adherent	No	Adherent	54	F	4
14	Random sample	1.07	5536.72	Above assay range (6000)	136.765	1	4331.74	4694.19	4512.97		Above assay range (6000)	Above assay range (6000)	108.371	1	5924.09	5924.09	5924.09	02APR12:08:30:00	02APR2012:10:40:00	2.17	Placebo aspirin	Adherent	No	Adherent	74	M	22
15	Random sample	1.07	2181.3	2191.07	33.7104	1	6923.65	6954.65	6939.15		1551.07	1513.57	34.3891	1	4826.09	4709.39	4767.74	27MAR12:07:00:00	27MAR2012:10:54:00	3.9	Placebo aspirin	Adherent	No	Adherent	75	F	8
16	Random sample	1.07	2591.25	2536.22	41.629	1	6660.36	6518.92	6589.64		2797.49	3119.39	83.371	1	3590.35	4003.49	3796.92	17APR12:19:00:00	18APR2012:09:45:00	14.75	Active aspirin	Adherent	No	Adherent	54	M	0
17	Random sample	1.07	837.047	870.533	39.9321	1	2242.91	2332.63	2287.77		1000.81	930.075	56.448	1	1897.09	1763	1830.05	16APR12:00:01:00	16APR2012:12:15:00	12.23	Placebo aspirin	Adherent	No	Adherent	55	M	48
18	Random sample	1.07	526.243	654.037	119.118	1	472.71	587.5	530.11		1249	846.972	58.5973	1	2280.7	1546.59	1913.65	10APR12:09:00:00	10APR2012:11:50:00	2.83	Placebo aspirin	Adherent	No	Adherent	52	F	8
19	Random sample	1.07	2439.16	2581.98	84.5023	1	3088.56	3269.4	3178.98		1583.22	1281.44	65.1584	1	2599.9	2104.32	2352.11	16APR12:09:00:00	16APR2012:11:50:00	2.83	Placebo aspirin	Adherent	No	Adherent	71	F	8
20	Random sample	1.07	5533.24	4805.33	88.3484	1	6701.39	5819.8	6260.59		856.729	816.411	76.4706	1	1198.76	1142.35	1170.55	17APR12:09:00:00	18APR2012:09:45:00	24.75	Active aspirin	Adherent	No	Adherent	68	F	28
21	Random sample	1.07	1257.09	1706.09	35.181	1	3823.34	5188.94	4506.14		1952.03	1615.21	26.9231	1	7757.92	6419.29	7088.6	02APR12:08:00:00	02APR2012:10:55:00	2.92	Placebo aspirin	Adherent	No	Adherent	71	F	11
22	Random sample	1.07	3024.3	3437.15	41.7421	1	7752.37	8810.65	8281.51		2409.04	2847.35	43.7783	1	5888.01	6959.3	6423.65	18APR12:11:00:00	18APR2012:14:15:00	3.25	Placebo aspirin	Adherent	No	Adherent	71	F	10
23	Random sample	1.07	725	770.14	48.6425	1	1594.8	1694.09	1644.45		410.972	905.14	43.2127	0.5	508.81	1120.62	814.71	16APR12:10:00:00	16APR2012:12:30:00	2.5	Active aspirin	Adherent	No	Adherent	76	F	18
24	Random sample	1.07	3111.63	2837.41	106.674	1	3121.13	2846.08	2983.6		3672.43	2834.45	115.158	1	3412.26	2633.64	3022.95	28MAY12:08:00:00	28MAY2012:17:00:00	9	Placebo aspirin	Adherent	No	Adherent	50	F	34
25	Random sample	1.07	2610.7	2789.13	64.819	1	4309.62	4604.16	4456.89		576.832	667.963	71.3801	1	864.68	1001.29	932.98	28MAR12:08:00:00	28MAR2012:10:40:00	2.67	Active aspirin	Adherent	No	Adherent	73	F	18
26	Random sample	1.07	2235.52	2273.19	98.19	1	2436.1	2477.15	2456.62		2627.2	2953.51	63.2353	1	4445.46	4997.62	4721.54	18APR12:08:30:00	18APR2012:10:30:00	2	Placebo aspirin	Adherent	No	Adherent	69	M	8
27	Random sample	1.07	2127.28	2084.18	51.3575	1	4432.05	4342.25	4387.15		529.271	379.028	77.3756	1	731.91	524.14	628.03	26MAR12:09:15:00	27MAR2012:09:15:00	24	Active aspirin	Adherent	No	Adherent	61	M	8
28	Random sample	1.07	868.673	946.523	128.846	1	721.39	786.04	753.71		417.318	456.953	49.6606	1	899.16	984.56	941.86	11APR12:08:00:00	11APR2012:10:05:00	2.08	Active aspirin	Adherent	No	Adherent	75	M	7
29	Random sample	1.07	2656.73	2984.77	42.3077	1	6719.11	7548.75	7133.93		517.738	491.636	45.4751	1	1218.2	1156.79	1187.5	03APR12:08:00:00	03APR2012:09:45:00	1.75	Active aspirin	Adherent	No	Adherent	66	M	1
30	Random sample	1.07	1701.05	1733.57	88.8009	1	2049.66	2088.85	2069.26		1078.2	667.963	113.462	1	1016.79	629.92	823.36	01APR12:12:00:00	02APR2012:10:28:00	22.47	Active aspirin	Adherent	No	Adherent	74	M	42
31	Random sample	1.07	Above assay range (6000)	4724.8	147.851	1	4342.22	3419.36	3880.79		811.028	795.103	60.181	1	1441.98	1413.67	1427.83	11APR12:09:00:00	11APR2012:11:20:00	2.33	Active aspirin	Adherent	No	Adherent	51	F	.
32	Random sample	1.07	2079.03	1975.58	70.2489	1	3166.68	3009.12	3087.9		2388.58	2994.79	53.9593	1	4736.5	5938.59	5337.54	21MAY12:07:30:00	21MAY2012:10:15:00	2.75	Placebo aspirin	Adherent	No	Adherent	60	M	38
33	Random sample	1.07	Above assay range (6000)	Above assay range (6000)	107.919	1	5948.93	5948.93	5948.93		1477.12	1390.3	121.493	1	1300.91	1224.45	1262.68	28MAR12:09:00:00	28MAR2012:11:30:00	2.5	Active aspirin	Adherent	No	Adherent	69	F	10
34	Random sample	1.07	4055.91	3758.64	148.077	1	2930.79	2715.99	2823.39		683.458	813.523	104.977	1	696.63	829.2	762.91	01MAY12:13:00:00	02MAY2012:11:43:00	22.72	Active aspirin	Adherent	No	Adherent	65	M	2
35	Random sample	1.07	2234.42	2294.78	74.7738	1	3197.42	3283.79	3240.6		436.991	424.664	56.5611	1	826.68	803.36	815.02	11APR12:09:00:00	11APR2012:12:15:00	3.25	Active aspirin	Adherent	No	Adherent	70	M	13
36	Random sample	1.07	2273.19	2235.52	92.7602	1	2622.15	2578.7	2600.43		1215.62	836.383	165.385	1	786.48	541.12	663.8	23APR12:09:30:00	23APR2012:11:00:00	1.5	Placebo aspirin	Adherent	No	Adherent	61	M	1
37	Random sample	1.07	532.888	536.561	28.0543	1	2032.45	2046.46	2039.46		1607.92	1183.64	110.52	1	1556.7	1145.93	1351.32	28MAY12:08:00:00	28MAY2012:12:15:00	4.25	Active aspirin	Adherent	No	Adherent	61	M	6
38	Random sample	1.07	1707.5		51.5837	1	3541.85	.	3541.85		238.636	436.991	60.6335	1	421.12	771.16	596.14	11APR12:08:00:00	11APR2012:09:35:00	1.58	Active aspirin	Adherent	No	Adherent	53	F	8
39	Random sample	1.07	4702.74	3805.88	108.484	1	4638.4	3753.81	4196.11		1288.46	1390.3	192.195	1	717.32	774.02	745.67	03APR12:07:30:00	03APR2012:09:00:00	1.5	Active aspirin	Adherent	No	Adherent	64	M	2
40	Random sample	1.07	Above assay range (6000)	Above assay range (6000)	110.52	1	5808.88	5808.88	5808.88		1482.68	1766.06	150.113	1	1056.85	1258.84	1157.84	13MAY12:17:00:00	14MAY2012:09:30:00	16.5	Active aspirin	Adherent	No	Adherent	55	F	5
41	Random sample	1.07	3808.31	3870.56	160.407	2	5080.69	5163.73	5122.21		3955.88	3341.07	79.1855	1	5345.41	4514.64	4930.02	17APR12:09:00:00	17APR2012:12:10:00	3.17	Active aspirin	Adherent	No	Adherent	65	M	15
42	Random sample	1.07	1110.25	2072.54	66.9683	1	1773.93	3311.45	2542.69		241.645	Below assay range (150)	30.6561	1	843.42	523.55	683.49	03APR12:08:45:00	03APR2012:09:20:00	0.58	Active aspirin	Adherent	No	Adherent	51	M	9
43	Random sample	1.07	1214.09	2075.69	59.3891	1	2187.4	3739.72	2963.56		524.944	177.813	86.7647	1	647.37	219.28	433.33	03JUL12:08:00:00	03JUL2012:10:15:00	2.25	Active aspirin	Adherent	No	Adherent	43	M	6
44	Random sample	1.07	4181.59	4277.21	114.932	2	7785.99	7964.02	7875		Above assay range (6000)	Above assay range (6000)	93.2127	2	13775	13775	13775	02APR12:08:30:00	02APR2012:14:00:00	5.5	Placebo aspirin	Adherent	No	Adherent	79	F	2
45	Random sample	1.07	3831.06	4122.58	195.814	2	4186.85	4505.45	4346.15		3317.12	3414.79	136.425	2	5203.31	5356.53	5279.92	.	16APR2012:13:31:00	.	Active aspirin	Non-adherent	No	Non-adherent	51	F	28
46	Random sample	1.07	4331.68	3563.63	100.905	1	4593.33	3778.88	4186.11		1642.87	1368.13	79.638	1	2207.33	1838.19	2022.76	.	28MAR2012:14:52:00	.	Active aspirin	Adherent	No	Adherent	72	F	7
47	Random sample	1.07	Above assay range (6000)	5571.86	109.389	1	5868.96	5450.17	5659.56		2907.82	2993.94	89.3665	1	3481.58	3584.7	3533.14	.	02APR2012:11:30:00	.	Placebo aspirin	Unknown adherence	No	Unknown adherence	74	M	9
48	Random sample	1.07	649.738	760.505	27.9412	1	2488.16	2912.33	2700.24		Below assay range (150)	253.841	32.5792	1	492.65	833.69	663.17	.	17APR2012:14:50:00	.	Active aspirin	Adherent	No	Adherent	64	M	20
49	Random sample	1.07	1241.55	1459.29	36.086	1	3681.38	4327	4004.19		1247.65	1597.38	51.9231	1	2571.09	3291.79	2931.44	.	27MAR2012:11:40:00	.	Active aspirin	Non-adherent	No	Non-adherent	71	F	5
50	Random sample	1.07	760.505	638.701	47.2851	1	1720.92	1445.3	1583.11		1379.17	1288.46	45.9276	1	3213.12	3001.79	3107.46	31DEC11:00:00:00	28MAR2012:09:15:00	2121.25	Placebo aspirin	Non-adherent	No	Non-adherent	78	F	26
51	Random sample	1.07	3551.67	3448.28	118.665	2	6405.06	6218.61	6311.83		4990.69	4100.66	151.584	2	7045.66	5789.16	6417.41	26MAR12:08:00:00	26MAR2012:09:50:00	1.83	Placebo aspirin	Adherent	No	Adherent	60	F	6
52	Random sample	1.07	1780.34	1871.25	105.09	1	1812.69	1905.25	1858.97		5205.06	5080.8	120.588	1	4618.54	4508.28	4563.41	.	10APR2012:11:10:00	.	Placebo aspirin	Adherent	No	Adherent	52	M	9
53	Random sample	1.07	4010.48	3989.35	90.0452	1	4765.62	4740.51	4753.06		723.953	273.336	61.086	1	1268.1	478.78	873.44	24APR12:10:00:00	24APR2012:11:00:00	1	Active aspirin	Non-adherent	Yes	Non-adherent	79	M	9
54	Random sample	1.07	1264.94	1227.74	38.4615	1	3519.07	3415.57	3467.32		316.757	359.093	44.9095	1	754.7	855.57	805.13	03APR12:07:00:00	03APR2012:10:15:00	3.25	Active aspirin	Adherent	No	Adherent	79	F	6
55	Random sample	1.07	3805.88	3153.79	158.145	1	2575.04	2133.84	2354.44		4712.99	4311.44	91.7421	1	5496.82	5028.49	5262.66	16APR12:08:30:00	16APR2012:11:00:00	2.5	Placebo aspirin	Adherent	No	Adherent	76	M	2
56	Random sample	1.07	4624.4	4133.03	145.362	1	3403.99	3042.29	3223.14		797.505	836.383	77.6018	1	1099.63	1153.23	1126.43	23APR12:19:00:00	24APR2012:08:55:00	13.92	Active aspirin	Adherent	No	Adherent	61	M	6
57	Random sample	1.07	4599.27	4844.2	92.3077	1	5331.32	5615.23	5473.28		2771.64	3689.51	100.679	1	2945.67	3921.17	3433.42	27MAR12:12:00:00	28MAR2012:11:19:00	23.32	Placebo aspirin	Adherent	No	Adherent	61	F	7
58	Random sample	1.07	3740.91	4132.07	90.9502	1	4401.06	4861.24	4631.15		445.252	311.121	49.8869	1	955	667.31	811.16	22APR12:07:40:00	23APR2012:07:15:00	23.58	Active aspirin	Adherent	No	Adherent	51	M	11
59	Random sample	1.07	Above assay range (6000)	Above assay range (6000)	131.561	1	4879.86	4879.86	4879.86		2732.15	2424.68	172.851	1	1691.29	1500.95	1596.12	10APR12:19:30:00	11APR2012:09:30:00	14	Active aspirin	Adherent	No	Adherent	51	M	1
60	Random sample	1.07	3227.04	3622.51	109.389	1	3156.56	3543.4	3349.98		2784.87	2433.19	74.5475	1	3997.2	3492.42	3744.81	28MAR12:07:00:00	28MAR2012:13:12:00	6.2	Placebo aspirin	Adherent	No	Adherent	67	M	7
61	Random sample	1.07	3489.16	4194.6	71.1538	1	5246.94	6307.77	5777.35		1113.11	961.28	23.4163	1	5086.33	4392.54	4739.44	16APR12:09:30:00	16APR2012:12:51:00	3.35	Placebo aspirin	Adherent	No	Adherent	66	F	6
62	Random sample	1.07	1331.48	1372.56	69.457	1	2051.17	2114.46	2082.81		2583.05	2118.94	84.5023	1	3270.75	2683.09	2976.92	02APR12:08:15:00	02APR2012:09:30:00	1.25	Placebo aspirin	Adherent	No	Adherent	66	M	46
63	Random sample	1.07	3629.98	3891.64	161.991	2	4795.42	5141.1	4968.26		3324.1	3828.9	149.095	2	4771.17	5495.72	5133.44	23APR12:22:00:00	24APR2012:11:50:00	13.83	Placebo aspirin	Adherent	No	Adherent	68	M	2
64	Random sample	1.07	4430.06	4637.52	125.113	1	3788.7	3966.13	3877.42		1337.09	1130.73	169.118	1	845.97	715.41	780.69	18APR12:08:30:00	18APR2012:10:00:00	1.5	Active aspirin	Adherent	No	Adherent	70	M	15
65	Random sample	1.07	2892.38	2336.33	69.0045	1	4485	3622.76	4053.88		963.215	1086.81	17.7602	1	5803.09	6547.74	6175.42	16APR12:08:15:00	16APR2012:09:00:00	0.75	Placebo aspirin	Adherent	No	Adherent	54	M	1
66	Random sample	1.07	1093.96	1161.06	74.8869	1	1563.08	1658.94	1611.01		776.421	790.477	83.4842	1	995.12	1013.14	1004.13	02APR12:08:00:00	02APR2012:10:00:00	2	Active aspirin	Adherent	No	Adherent	72	F	8
67	Random sample	1.07	4478.45	4530.97	108.71	1	4407.99	4459.68	4433.83		3999.57	3358.16	125.113	2	6841.07	5743.97	6292.52	17APR12:21:00:00	18APR2012:09:21:00	12.35	Placebo aspirin	Adherent	No	Adherent	82	M	2
68	Random sample	1.07	1106.33	1012.03	45.4751	1	2603.12	2381.24	2492.18		Below assay range (150)	Below assay range (150)	83.5973	1	191.99	191.99	191.99	16APR12:08:00:00	16APR2012:10:20:00	2.33	Active aspirin	Adherent	No	Adherent	65	F	41
69	Random sample	1.07	3356.61	4172.43	112.217	1	3200.55	3978.45	3589.5		716.215	485.972	76.0181	1	1008.12	684.03	846.07	02APR12:05:30:00	02APR2012:09:00:00	3.5	Active aspirin	Adherent	No	Adherent	61	M	.
70	Random sample	1.07	1170.31	1295.6	89.7059	1	1395.93	1545.37	1470.65		1914.72	1860.21	81.1086	1	2525.93	2454.03	2489.98	16APR12:07:30:00	16APR2012:11:45:00	4.25	Placebo aspirin	Adherent	No	Adherent	74	M	1
71	Random sample	1.07	659.346	719.252	20.1357	1	3503.72	3822.06	3662.89		Above assay range (6000)	Above assay range (6000)	205.09	1	3130.33	3130.33	3130.33	28MAR12:08:30:00	28MAR2012:11:30:00	3	Placebo aspirin	Adherent	No	Adherent	61	M	9
72	Random sample	1.07	2346.75	2167.09	81.3348	1	3087.26	2850.92	2969.09		238.636	495.215	79.9774	1	319.27	662.54	490.9	17APR12:08:50:00	17APR2012:09:20:00	0.5	Active aspirin	Adherent	No	Adherent	69	M	13
73	Random sample	1.07	2212.92	2385.8	114.593	1	2066.29	2227.72	2147.01		715.131	633.794	117.534	1	651.04	576.99	614.01	18APR12:08:20:00	18APR2012:09:20:00	1	Active aspirin	Adherent	No	Adherent	60	M	20
74	Random sample	1.07	5430.96	5567.98	109.842	1	5290.46	5423.94	5357.2		592.364	621.664	81.3348	1	779.28	817.83	798.56	02APR12:18:00:00	03APR2012:10:45:00	16.75	Active aspirin	Adherent	No	Adherent	65	F	3
75	Random sample	1.07	1966.64	1852.63	54.0724	1	3891.65	3666.03	3778.84		3033.01	2569.9	164.253	1	1975.8	1674.11	1824.96	03APR12:08:15:00	03APR2012:12:00:00	3.75	Placebo aspirin	Adherent	No	Adherent	60	F	.
76	Random sample	1.07	480.738	551.738	18.8914	1	2722.88	3125.02	2923.95		1607.92	1465.69	66.4027	1	2590.96	2361.79	2476.37	17JUN12:23:30:00	18JUN2012:10:40:00	11.17	Placebo aspirin	Adherent	No	Adherent	60	M	13
77	Random sample	1.07	2088.48	1864.64	64.2534	1	3477.9	3105.16	3291.53		546.561	453.234	66.9683	1	873.28	724.16	798.72	27MAR12:08:00:00	27MAR2012:08:50:00	0.83	Active aspirin	Adherent	No	Adherent	55	F	4
78	Random sample	1.07	622.822	692.879	56.3348	1	1182.96	1316.02	1249.49		3209.06	2535.66	127.489	1	2693.33	2128.16	2410.74	.	02APR2012:12:20:00	.	Active aspirin	Non-adherent	No	Non-adherent	65	M	9
79	Random sample	1.07	3053.76	2854	108.258	1	3018.27	2820.84	2919.56		1775.25	1560.78	71.9457	1	2640.21	2321.24	2480.73	15APR12:08:30:00	16APR2012:08:30:00	24	Placebo aspirin	Adherent	No	Adherent	65	M	.
80	Random sample	1.07	3065.05	2600.1	96.4932	1	3398.79	2883.22	3141		2194.78	1878.21	71.1538	1	3300.47	2824.43	3062.45	28MAR12:07:30:00	28MAR2012:12:30:00	5	Placebo aspirin	Adherent	No	Adherent	79	M	13
81	Random sample	1.07	5080.58	5859.21	118.891	1	4572.42	5273.17	4922.8		4277.21	5017.64	121.493	1	3766.97	4419.08	4093.02	03APR12:08:15:00	03APR2012:09:10:00	0.92	Active aspirin	Adherent	No	Adherent	70	M	7
82	Random sample	1.07	2837.41	2889.46	79.4118	1	3823.15	3893.28	3858.21		735.393	551.131	68.552	1	1147.84	860.24	1004.04	26MAR12:08:00:00	27MAR2012:08:40:00	24.67	Active aspirin	Adherent	No	Adherent	53	M	.
83	Random sample	1.07	4678.83	4247.57	174.548	1	2868.19	2603.82	2736		360.57	358.617	99.095	1	389.33	387.22	388.28	13JUN12:07:30:00	13JUN2012:12:15:00	4.75	Active aspirin	Adherent	No	Adherent	57	M	2
84	Random sample	1.07	2584.37	2301.98	45.7014	1	6050.76	5389.6	5720.18		1738.49	1866.77	38.5747	1	4822.28	5178.11	5000.2	17APR12:08:15:00	18APR2012:08:50:00	24.58	Placebo aspirin	Adherent	No	Adherent	72	F	4
85	Random sample	1.07	1448.21	1503.07	30.2036	1	5130.48	5324.83	5227.65		1379.17	1298.78	34.5023	1	4277.14	4027.82	4152.48	27MAR12:06:00:00	27MAR2012:12:20:00	6.33	Placebo aspirin	Adherent	No	Adherent	70	M	12
86	Random sample	1.07	2226.23	2042.18	72.8507	1	3269.8	2999.46	3134.63		223.009	211.804	24.8869	1	958.82	910.64	934.73	02APR12:07:00:00	02APR2012:09:15:00	2.25	Active aspirin	Adherent	No	Adherent	63	M	4
87	Random sample	1.07	2030.45	2298.43	66.1765	1	3283.01	3716.31	3499.66		1770.55	1544.75	41.9683	1	4514.09	3938.4	4226.25	.	02APR2012:11:00:00	.	Active aspirin	Non-adherent	No	Non-adherent	75	M	3
88	Random sample	1.07	5391.55	4937.59	163.688	1	3524.37	3227.62	3375.99		1209.16	1362.36	110.068	1	1175.46	1324.39	1249.92	11APR12:07:45:00	11APR2012:11:00:00	3.25	Active aspirin	Adherent	No	Adherent	72	M	30
89	Random sample	1.07	5761.82	5091.98	127.489	1	4835.84	4273.65	4554.75		4041.68	3506.31	160.973	1	2686.54	2330.67	2508.61	27MAR12:08:00:00	27MAR2012:09:45:00	1.75	Placebo aspirin	Adherent	No	Adherent	63	M	2
90	Random sample	1.07	3549.24	3520.73	87.2172	1	4354.29	4319.31	4336.8		4560.95	4255.87	116.855	1	4176.3	3896.94	4036.62	01APR12:09:00:00	02APR2012:09:15:00	24.25	Placebo aspirin	Adherent	No	Adherent	70	M	1
91	Random sample	1.07	Above assay range (6000)	Above assay range (6000)	160.407	2	8004.63	8004.63	8004.63	Excluded - both baseline levels above assay range at x2 dilution	4817.86	4789.98	156.222	2	6599.74	6561.54	6580.64	27MAR12:08:00:00	27MAR2012:12:05:00	4.08	Placebo aspirin	Adherent	No	Adherent	67	M	5
92	Random sample	1.07	1017.42	1086.31	41.2896	1	2636.6	2815.12	2725.86		486.514	473.841	54.2986	1	958.72	933.74	946.23	11APR12:07:30:00	11APR2012:12:18:00	4.8	Active aspirin	Adherent	No	Adherent	73	M	20
93	Random sample	1.07	3683.49	3778.58	166.176	1	2371.77	2433	2402.39		747.869	666.617	120.814	1	662.35	590.39	626.37	17APR12:23:00:00	18APR2012:10:40:00	11.67	Active aspirin	Adherent	No	Adherent	59	M	6
94	Random sample	1.07	2509.27	2827.68	58.5973	1	4581.99	5163.41	4872.7		551.131	286.757	60.9729	1	967.17	503.22	735.2	28MAR12:07:30:00	28MAR2012:14:45:00	7.25	Active aspirin	Adherent	No	Adherent	78	F	17
95	Random sample	1.07	Above assay range (6000)	Above assay range (6000)	176.81	2	7262.03	7262.03	7262.03	Excluded - both baseline levels above assay range at x2 dilution	Above assay range (6000)	Above assay range (6000)	200.792	2	6394.68	6394.68	6394.68	16APR12:07:00:00	16APR2012:15:40:00	8.67	Placebo aspirin	Adherent	No	Adherent	58	M	.
96	Random sample	1.07	2314.22	2322.3	55.6561	1	4449.14	4464.67	4456.91		Below assay range (150)	Below assay range (150)	34.1629	1	469.81	469.81	469.81	27MAR12:09:00:00	27MAR2012:09:00:00	0	Active aspirin	Adherent	No	Adherent	82	F	10
97	Random sample	1.07	4986.21	4780.31	108.484	1	4918	4714.91	4816.45		1050.92	583.542	125.226	1	897.96	498.61	698.28	17APR12:08:30:00	17APR2012:09:28:00	0.97	Active aspirin	Adherent	No	Adherent	65	M	16
98	Random sample	1.07	5321.43	5791.7	161.199	1	3532.23	3844.39	3688.31		204.355	133.262	57.1267	1	382.76	249.6	316.18	.	17APR2012:10:30:00	.	Placebo aspirin	Non-adherent	Yes	Non-adherent	63	M	10
99	Random sample	1.07	1535.91	1449.74	51.5837	1	3185.93	3007.19	3096.56		2514.87	2615.09	84.3891	1	3188.69	3315.77	3252.23	26MAR12:07:30:00	26MAR2012:09:00:00	1.5	Placebo aspirin	Adherent	No	Adherent	64	M	4
100	Random sample	1.07	4185.77	2539.7	58.7104	1	7628.58	4628.62	6128.6		2208.1	2424.68	49.3213	1	4790.37	5260.23	5025.3	16APR12:09:00:00	16APR2012:11:20:00	2.33	Placebo aspirin	Adherent	No	Adherent	64	F	9
101	Random sample	1.07	616.963	593.028	44.1176	1	1496.34	1438.29	1467.32		551.131	558.047	87.5566	1	673.52	681.97	677.74	.	27MAR2012:10:55:00	.	Placebo aspirin	Non-adherent	Yes	Non-adherent	69	M	8
102	Random sample	1.07	1773.57	1998.86	87.4434	1	2170.23	2445.9	2308.06		446.523	693.196	25.905	1	1844.36	2863.23	2353.79	03APR12:07:45:00	03APR2012:11:23:00	3.63	Placebo aspirin	Adherent	No	Adherent	53	F	33
103	Random sample	1.07	4986.21	Above assay range (6000)	102.262	1	5217.21	6277.96	5747.59		2668.41	3054.23	77.3756	1	3690.05	4223.59	3956.82	27MAR12:10:57:00	27MAR2012:11:05:00	0.13	Placebo aspirin	Non-adherent	No	Non-adherent	68	M	3
104	Random sample	1.07	2595.7	2550.78	135.52	1	2049.43	2013.96	2031.7		2022.8	2132.52	125.452	1	1725.27	1818.86	1772.07	27MAR12:06:00:00	27MAR2012:09:40:00	3.67	Placebo aspirin	Adherent	No	Adherent	49	M	1
105	Random sample	1.07	4682.16	4881.61	92.8733	1	5394.35	5624.14	5509.24		2482.5	3276.43	175.792	1	1511.04	1994.28	1752.66	29MAY12:20:00:00	30MAY2012:09:55:00	13.92	Placebo aspirin	Adherent	No	Adherent	49	F	10
106	Random sample	1.07	869.402	907.224	59.276	1	1569.37	1637.64	1603.51		404.925	307.439	113.462	1	381.87	289.93	335.9	29MAY12:08:00:00	29MAY2012:14:00:00	6	Active aspirin	Adherent	No	Adherent	60	M	1
107	Random sample	1.07	3911.09	3931.5	92.6471	2	9034.01	9081.13	9057.57		2871.01	3223.43	31.2217	1	9839.24	11047	10443.1	10APR12:09:40:00	11APR2012:08:50:00	23.17	Placebo aspirin	Adherent	No	Adherent	60	M	16
108	Random sample	1.07	2274.36	2243.07	59.9548	1	4058.99	4003.15	4031.07		1682.38	1555.21	185.407	1	970.92	897.53	934.22	16APR12:07:30:00	16APR2012:13:45:00	6.25	Active aspirin	Adherent	No	Adherent	58	F	8
109	Random sample	1.07	3070.52	3265.55	75.4525	1	4354.34	4630.91	4492.63		938.439	975.645	40.1584	1	2500.43	2599.56	2549.99	01APR12:17:00:00	02APR2012:12:50:00	19.83	Placebo aspirin	Adherent	No	Adherent	74	M	4
110	Random sample	1.07	2306.18	2204.68	105.09	1	2348.08	2244.74	2296.41		2971.14	3026.18	140.498	1	2262.76	2304.67	2283.71	26MAR12:09:00:00	26MAR2012:11:14:00	2.23	Placebo aspirin	Adherent	No	Adherent	70	M	11
111	Random sample	1.07	5029.25	5391.55	48.6425	1	11063	11859.9	11461.4		1257.99	1352.5	81.1086	1	1659.57	1784.24	1721.9	23APR12:08:00:00	23APR2012:10:24:00	2.4	Active aspirin	Adherent	No	Adherent	60	M	20
112	Random sample	1.07	3959.88	4133.03	59.276	1	7148.03	7460.59	7304.31		Above assay range (6000)	4111.93	159.955	1	4013.64	2750.63	3382.13	.	10APR2012:10:59:00	.	Placebo aspirin	Unknown adherence	No	Unknown adherence	60	F	6
113	Random sample	1.07	2432.5	1884.51	78.1674	1	3329.75	2579.63	2954.69		648.794	561.103	115.271	1	602.24	520.84	561.54	03APR12:09:00:00	03APR2012:12:20:00	3.33	Active aspirin	Adherent	No	Adherent	50	M	7
114	Random sample	1.07	2762.25	3312.61	80.9955	1	3649.11	4376.16	4012.63		641.897	663.832	72.6244	1	945.73	978.05	961.89	24APR12:07:30:00	24APR2012:09:50:00	2.33	Active aspirin	Adherent	No	Adherent	66	F	2
115	Random sample	1.07	1405.52	1274.58	45.1357	1	3331.97	3021.55	3176.76		695.958	563.986	161.991	2	919.4	745.06	832.23	10APR12:07:00:00	10APR2012:09:00:00	2	Active aspirin	Adherent	No	Adherent	55	M	24
116	Random sample	1.07	4540.53	4494.76	80.0905	1	6066.1	6004.94	6035.52		253.841	537.299	46.4932	1	584.19	1236.55	910.37	16APR12:09:00:00	16APR2012:10:35:00	1.58	Active aspirin	Adherent	No	Adherent	85	M	23
117	Random sample	1.07	2474.64	2607.1	53.8462	1	4917.45	5180.69	5049.07		5934.54	Above assay range (6000)	95.9276	1	6619.53	6692.55	6656.04	09APR12:18:30:00	10APR2012:12:30:00	18	Placebo aspirin	Adherent	No	Adherent	70	F	12
118	Random sample	1.07	4140.88	3926.94	141.29	1	3135.93	2973.91	3054.92		2108.4	1802.47	79.7511	1	2828.79	2418.32	2623.56	02APR12:08:25:00	02APR2012:09:50:00	1.42	Placebo aspirin	Adherent	No	Adherent	50	M	5
119	Random sample	1.07	1197.07	1417.29	95.2489	1	1344.76	1592.14	1468.45		5342.33	4926.14	129.751	2	8811.17	8124.74	8467.95	23APR12:08:00:00	23APR2012:11:10:00	3.17	Placebo aspirin	Adherent	No	Adherent	68	M	19
120	Random sample	1.07	3920.07	3171.73	94.9095	1	4419.44	3575.77	3997.61		3381.78	4281.15	130.769	1	2767.09	3502.99	3135.04	10APR12:08:00:00	10APR2012:10:50:00	2.83	Placebo aspirin	Adherent	No	Adherent	66	M	12
121	Random sample	1.07	4390.3	4055.91	163.801	1	2867.88	2649.45	2758.67		461.178	591.252	135.973	1	362.91	465.27	414.09	28MAR12:09:00:00	28MAR2012:11:04:00	2.07	Active aspirin	Adherent	No	Adherent	68	M	1
122	Random sample	1.07	1158.92	1564.82	62.8959	1	1971.57	2662.11	2316.84		566.43	650.065	72.8507	1	831.95	954.79	893.37	15MAY12:23:45:00	16MAY2012:08:50:00	9.08	Active aspirin	Adherent	No	Adherent	65	M	0
123	Random sample	1.07	1469.31	1723.01	39.1403	1	4016.73	4710.29	4363.51		2056.22	1601.69	123.303	1	1784.35	1389.92	1587.13	23APR12:08:30:00	23APR2012:09:40:00	1.17	Active aspirin	Adherent	No	Adherent	70	M	16
124	Random sample	1.07	5274.84	3113.96	139.253	2	8106.2	4785.43	6445.81		Above assay range (6000)	Above assay range (6000)	114.48	1	5607.98	5607.98	5607.98	03APR12:08:15:00	03APR2012:09:20:00	1.08	Placebo aspirin	Adherent	No	Adherent	72	M	12
125	Random sample	1.07	1952.63		65.724	1	3178.92	.	3178.92		1936.42	1898.04	79.5249	1	2605.44	2553.79	2579.61	02APR12:07:00:00	02APR2012:12:30:00	5.5	Placebo aspirin	Adherent	No	Adherent	56	F	25
126	Random sample	1.07	2827.68	3035.77	111.312	1	2718.14	2918.16	2818.15		2524	3038.33	128.281	1	2105.29	2534.3	2319.79	28MAR12:07:30:00	28MAR2012:10:30:00	3	Placebo aspirin	Adherent	No	Adherent	66	M	1
127	Random sample	1.07	4449.67	2717.69	65.8371	1	7231.71	4416.86	5824.28		369.187	258.037	53.733	1	735.17	513.84	624.5	02APR12:07:30:00	02APR2012:11:05:00	3.58	Active aspirin	Adherent	No	Adherent	58	M	11
128	Random sample	1.07	2185.7	2240.58	94.3439	1	2478.91	2541.15	2510.03		1008.44	1082.45	132.805	1	812.49	872.12	842.3	.	28MAR2012:11:15:00	.	Active aspirin	Adherent	No	Adherent	71	M	7
129	Random sample	1.07	1675.99	1798.96	98.8688	1	1813.83	1946.91	1880.37		5464.71	4991.19	127.036	1	4602.81	4203.97	4403.39	27MAR12:09:00:00	27MAR2012:12:00:00	3	Placebo aspirin	Adherent	No	Adherent	76	M	4
130	Random sample	1.07	2092.71	2371.07	87.8959	1	2547.56	2886.42	2716.99		2648.15	2480.56	112.33	1	2522.49	2362.85	2442.67	17APR12:09:00:00	17APR2012:12:20:00	3.33	Placebo aspirin	Adherent	No	Adherent	67	M	1
131	Random sample	1.07	5922.53	Above assay range (6000)	169.796	1	3732.18	3781	3756.59		1897.24	2030.99	48.6425	1	4173.41	4467.61	4320.51	25MAR12:12:00:00	26MAR2012:11:30:00	23.5	Placebo aspirin	Adherent	No	Adherent	66	F	11
132	Random sample	1.07	2450.61	2559.07	99.5475	1	2634.07	2750.65	2692.36		2917.5	2185.7	125	1	2497.38	1870.96	2184.17	26MAR12:08:00:00	26MAR2012:14:45:00	6.75	Placebo aspirin	Adherent	No	Adherent	68	M	3
133	Random sample	1.07	2167.09	2518.21	78.5068	1	2953.62	3432.17	3192.9		1295.39	1827.02	106.448	1	1302.11	1836.49	1569.3	11APR12:08:00:00	11APR2012:09:40:00	1.67	Placebo aspirin	Adherent	No	Adherent	68	M	11
134	Random sample	1.07	3493.75	3298.12	128.167	1	2916.74	2753.42	2835.08		609.832	541.916	84.3891	1	773.23	687.11	730.17	01APR12:14:00:00	02APR2012:11:00:00	21	Active aspirin	Adherent	No	Adherent	62	M	20
135	Random sample	1.07	1629.69	2184.34	72.0588	1	2419.93	3243.52	2831.72		1410.57	1394.48	185.181	1	815.05	805.75	810.4	23APR12:06:30:00	23APR2012:09:40:00	3.17	Active aspirin	Adherent	No	Adherent	45	F	34
136	Random sample	1.07	1442.85	1076.34	61.7647	1	2499.57	1864.62	2182.1		2014.66	1609.75	70.7014	1	3049.01	2436.2	2742.61	26MAR12:08:30:00	26MAR2012:11:25:00	2.92	Placebo aspirin	Adherent	No	Adherent	74	M	9
137	Random sample	1.07	1681.88	1601.62	42.1946	1	4265.03	4061.49	4163.26		1320.29	1699.47	98.4163	1	1435.44	1847.69	1641.57	26MAR12:08:30:00	26MAR2012:09:35:00	1.08	Active aspirin	Adherent	No	Adherent	59	M	13
138	Random sample	1.07	2326.78		79.5249	1	3130.66	.	3130.66		1072.05	1417.29	186.765	1	614.19	811.98	713.09	11APR12:08:30:00	11APR2012:10:30:00	2	Placebo aspirin	Non-adherent	Yes	Non-adherent	69	M	3
139	Random sample	1.07	2316.55	2106.55	65.724	1	3771.39	3429.51	3600.45		3937.53	3506.31	87.7828	1	4799.53	4273.9	4536.71	26MAR12:08:30:00	26MAR2012:10:15:00	1.75	Placebo aspirin	Adherent	No	Adherent	66	M	9
140	Random sample	1.07	436.411	553.336	21.3801	1	2184.09	2769.26	2476.67		647.336	501.421	106.674	1	649.31	502.95	576.13	19APR12:07:30:00	25APR2012:11:30:00	148	Active aspirin	Non-adherent	No	Non-adherent	67	F	7
141	Random sample	1.07	2270.54	2006.7	55.543	1	4374.05	3865.78	4119.92		1489.27	1139.84	90.724	1	1756.45	1344.33	1550.39	14DEC11:09:00:00	03APR2012:10:30:00	2665.5	Placebo aspirin	Non-adherent	No	Non-adherent	59	F	11
142	Random sample	1.07	4301.61	4638.83	109.389	2	8415.32	9075.03	8745.18		4021.68	4134.96	156.674	2	5493.18	5647.9	5570.54	.	25APR2012:08:40:00	.	Placebo aspirin	Non-adherent	No	Non-adherent	67	M	20
143	Random sample	1.07	Above assay range (6000)	Above assay range (6000)	125.679	1	5108.26	5108.26	5108.26		241.692	328.822	39.1403	1	660.73	898.92	779.82	26MAR12:21:00:00	27MAR2012:11:00:00	14	Active aspirin	Adherent	No	Adherent	76	M	15
144	Random sample	1.07	374.804	310.178	79.8643	1	502.15	415.57	458.86		601.028	654.626	123.529	1	520.6	567.03	543.82	.	28MAR2012:12:36:00	.	Active aspirin	Non-adherent	Yes	Non-adherent	66	M	16
145	Random sample	1.07	2865.19	3082.65	78.8462	1	3888.27	4183.39	4035.83		5648.75	5761.77	163.688	1	3692.49	3766.37	3729.43	14MAY12:08:30:00	14MAY2012:10:20:00	1.83	Placebo aspirin	Adherent	No	Adherent	64	M	6
146	Random sample	1.07	2424.74		45.8145	1	5662.99	.	5662.99		436.991	518.72	36.7647	1	1271.82	1509.68	1390.75	17APR12:08:00:00	17APR2012:11:00:00	3	Active aspirin	Adherent	No	Adherent	71	F	10
147	Random sample	1.07	3573.19	3463.32	147.624	2	5179.78	5020.52	5100.15		902.439	1142.61	118.778	1	812.95	1029.3	921.13	02APR12:08:00:00	02APR2012:11:00:00	3	Active aspirin	Adherent	No	Adherent	70	M	10
148	Random sample	1.07	1305.42	1525.43	45.2489	1	3086.93	3607.18	3347.06		1098.99	1372.19	24.7738	1	4746.64	5926.59	5336.62	15APR12:22:00:00	16APR2012:10:10:00	12.17	Placebo aspirin	Adherent	No	Adherent	46	M	33
149	Random sample	1.07	708.14	858	26.81	1	2826.23	3424.33	3125.28		1960.07	1770.55	198.643	1	1055.8	953.72	1004.76	02APR12:07:30:00	02APR2012:08:30:00	1	Active aspirin	Adherent	No	Adherent	73	M	8
150	Random sample	1.07	3039.68	3691.37	67.1946	1	4840.36	5878.11	5359.24		Above assay range (6000)	Above assay range (6000)	99.2081	1	6471.24	6471.24	6471.24	28MAR12:08:00:00	28MAR2012:11:45:00	3.75	Placebo aspirin	Adherent	No	Adherent	57	M	3
151	Random sample	1.07	4271.09	3837.52	178.62	1	2558.54	2298.82	2428.68		1368.13	1253.04	117.308	1	1247.91	1142.93	1195.42	.	02APR2012:09:30:00	.	Placebo aspirin	Non-adherent	Yes	Non-adherent	61	M	1
152	Random sample	1.07	3408.44	3581.36	38.914	1	9372.02	9847.5	9609.76		663.495	578.019	60.9729	1	1164.35	1014.35	1089.35	11APR12:08:30:00	11APR2012:10:10:00	1.67	Active aspirin	Adherent	No	Adherent	61	M	21
153	Adherent sample	1.02									2148.87	2342.45	126.131	1	1737.75	1894.29	1816.02	24APR12:08:00:00	24APR2012:09:50:00	1.83	Active aspirin	Adherent	No	Adherent	63	M	7
154	Adherent sample	1.02									2345.5	2491.85	112.443	2	4255.31	4520.83	4388.07	10APR12:17:45:00	11APR2012:12:15:00	18.5	Placebo aspirin	Adherent	No	Adherent	62	M	10
155	Adherent sample	1.02									1262.55	1210.91	189.367	1	680.06	652.24	666.15	16APR12:19:00:00	17APR2012:10:00:00	15	Active aspirin	Adherent	No	Adherent	59	M	3
156	Adherent sample	1.02									4247.94	4305.94	181.561	2	4772.94	4838.1	4805.52	18APR12:07:00:00	18APR2012:09:45:00	2.75	Placebo aspirin	Adherent	No	Adherent	72	F	2
157	Adherent sample	1.02									2611.16	2854.12	69.6833	1	3822.12	4177.76	3999.94	28MAR12:08:15:00	28MAR2012:10:00:00	1.75	Placebo aspirin	Adherent	No	Adherent	50	M	5
158	Adherent sample	1.02									639.23	722.66	55.7692	1	1169.12	1321.71	1245.42	02APR12:08:00:00	02APR2012:09:56:00	1.93	Active aspirin	Adherent	No	Adherent	77	F	21
159	Adherent sample	1.02									2612.05	2602.83	121.946	1	2184.82	2177.11	2180.96	01APR12:12:00:00	02APR2012:08:40:00	20.67	Active aspirin	Adherent	No	Adherent	55	M	12
160	Adherent sample	1.02									3649.62	3769.63	99.4344	2	7487.57	7733.79	7610.68	01APR12:17:00:00	02APR2012:09:45:00	16.75	Placebo aspirin	Adherent	No	Adherent	70	M	2
161	Adherent sample	1.02									3615.85	3514.7	103.959	1	3547.71	3448.47	3498.09	02APR12:09:00:00	02APR2012:09:25:00	0.42	Placebo aspirin	Adherent	No	Adherent	68	M	1
162	Adherent sample	1.02									947.42	856.41	34.5023	0.4	1120.36	1012.75	1066.55	03APR12:10:00:00	03APR2012:16:45:00	6.75	Active aspirin	Adherent	No	Adherent	60	F	12
163	Adherent sample	1.02									2559.91	2287.66	73.6425	1	3545.65	3168.56	3357.11	22APR12:22:00:00	23APR2012:11:15:00	13.25	Active aspirin	Adherent	No	Adherent	44	F	0
164	Adherent sample	1.02									1176.3	1238.47	61.991	1	1935.49	2037.77	1986.63	02APR12:09:00:00	02APR2012:12:15:00	3.25	Active aspirin	Adherent	No	Adherent	66	M	9
165	Adherent sample	1.02									3334.06	3183.98	90.8371	2	7487.56	7150.5	7319.03	01APR12:19:00:00	02APR2012:14:10:00	19.17	Placebo aspirin	Adherent	No	Adherent	81	M	4
166	Adherent sample	1.02									2414.51	2778.93	116.403	1	2115.76	2435.09	2275.42	11APR12:08:00:00	11APR2012:08:55:00	0.92	Placebo aspirin	Adherent	No	Adherent	77	M	3
167	Adherent sample	1.02									964.12	1070.58	93.3258	1	1053.74	1170.08	1111.91	10APR12:07:00:00	10APR2012:13:50:00	6.83	Active aspirin	Adherent	No	Adherent	60	M	3
168	Adherent sample	1.02									2305.17	2570.05	38.009	1	6186.11	6896.91	6541.51	15APR12:16:00:00	16APR2012:09:40:00	17.67	Placebo aspirin	Adherent	No	Adherent	63	F	8
169	Adherent sample	1.02									1572.18	1343.09	31.1086	1	5154.94	4403.77	4779.35	01APR12:14:00:00	02APR2012:10:50:00	20.83	Placebo aspirin	Adherent	No	Adherent	76	F	11
170	Adherent sample	1.02									1089.95	1059.1	107.014	1	1038.88	1009.49	1024.18	01APR12:18:40:00	02APR2012:10:13:00	15.55	Active aspirin	Adherent	No	Adherent	64	M	12
171	Adherent sample	1.02									342.03	400.42	32.1267	1	1085.92	1271.31	1178.61	17APR12:23:00:00	18APR2012:11:00:00	12	Active aspirin	Adherent	No	Adherent	43	M	24
172	Adherent sample	1.02									681	823.89	47.1719	1	1472.53	1781.5	1627.02	02APR12:18:00:00	03APR2012:15:15:00	21.25	Placebo aspirin	Adherent	No	Adherent	59	M	6
173	Adherent sample	1.02									945.12	924.55	40.8371	0.4	944.26	923.72	933.99	11JUN12:17:00:00	12JUN2012:09:35:00	16.58	Active aspirin	Adherent	No	Adherent	50	M	10
174	Adherent sample	1.02									745.48	659.4	106.335	1	715.09	632.52	673.81	26MAR12:09:00:00	26MAR2012:14:50:00	5.83	Active aspirin	Adherent	No	Adherent	60	M	1
175	Adherent sample	1.02									2200.95	2215.84	79.9774	2	5614	5651.99	5632.99	21MAY12:14:00:00	22MAY2012:08:40:00	18.67	Placebo aspirin	Adherent	No	Adherent	56	M	9
176	Adherent sample	1.02									1074.57	987.06	83.8235	1	1307.58	1201.09	1254.34	16APR12:07:00:00	16APR2012:09:30:00	2.5	Active aspirin	Adherent	No	Adherent	49	F	9
177	Adherent sample	1.02									1837.78	1879.77	45.362	1	4132.4	4226.82	4179.61	28MAR12:10:15:00	28MAR2012:11:30:00	1.25	Placebo aspirin	Adherent	No	Adherent	69	F	10
178	Adherent sample	1.02									2812.98	2891.89	148.416	2	3866.48	3974.93	3920.71	23JUL12:17:30:00	24JUL2012:10:00:00	16.5	Placebo aspirin	Adherent	No	Adherent	65	M	14
179	Adherent sample	1.02									3273.5	3132.2	69.9095	1	4776.13	4569.97	4673.05	02APR12:06:15:00	02APR2012:13:20:00	7.08	Placebo aspirin	Adherent	No	Adherent	56	M	8
180	Adherent sample	1.02									3266.41	3339.48	28.6199	1	11641.3	11901.8	11771.5	23APR12:12:00:00	24APR2012:10:15:00	22.25	Placebo aspirin	Adherent	No	Adherent	64	F	3
181	Adherent sample	1.02									2515.52	2428.4	101.471	2	5057.28	4882.13	4969.71	24APR12:22:00:00	25APR2012:09:15:00	11.25	Placebo aspirin	Adherent	No	Adherent	53	M	1
182	Adherent sample	1.02									1253.13	1262.31	57.0136	1	2241.9	2258.32	2250.11	11APR12:09:30:00	11APR2012:13:00:00	3.5	Active aspirin	Adherent	No	Adherent	75	F	3
183	Adherent sample	1.02									1699.37	1906.71	64.4796	1	2688.23	3016.21	2852.22	02APR12:08:00:00	02APR2012:10:29:00	2.48	Placebo aspirin	Adherent	No	Adherent	67	F	15
184	Adherent sample	1.02									Above assay range (6000)	Above assay range (6000)	220.928	2	5540.28	5540.28	5540.28	27MAR12:18:00:00	28MAR2012:08:45:00	14.75	Placebo aspirin	Adherent	No	Adherent	60	M	2
185	Adherent sample	1.02									936.92	895.67	94.3439	1	1012.94	968.36	990.65	16APR12:08:45:00	16APR2012:09:30:00	0.75	Active aspirin	Adherent	No	Adherent	63	M	8
186	Adherent sample	1.02									504.47	668.05	50.7919	1	1013.06	1341.57	1177.31	02APR12:19:00:00	03APR2012:12:00:00	17	Active aspirin	Adherent	No	Adherent	68	M	8
187	Adherent sample	1.02									898.61	793.08	50.4525	1	1816.74	1603.37	1710.05	01APR12:21:30:00	02APR2012:11:20:00	13.83	Active aspirin	Adherent	No	Adherent	63	F	7
188	Adherent sample	1.02									1521.01	1498.84	54.5249	1	2845.36	2803.89	2824.63	26MAR12:12:00:00	27MAR2012:11:30:00	23.5	Placebo aspirin	Adherent	No	Adherent	81	F	17
189	Adherent sample	1.02									1248.25	1450.04	103.846	1	1226.05	1424.26	1325.16	27MAR12:17:45:00	28MAR2012:15:45:00	22	Placebo aspirin	Adherent	No	Adherent	61	F	1
190	Adherent sample	1.02									5505.64	5253.03	73.0769	2	15369.4	14664.2	15016.8	15APR12:13:30:00	16APR2012:10:15:00	20.75	Active aspirin	Adherent	No	Adherent	77	F	18
191	Adherent sample	1.02									2569.27	2633.12	102.036	1	2568.36	2632.19	2600.28	30APR12:13:30:00	01MAY2012:10:45:00	21.25	Placebo aspirin	Adherent	No	Adherent	68	M	33
192	Adherent sample	1.02									3184.01	3063.95	28.9593	1	11214.7	10791.8	11003.2	01APR12:20:30:00	02APR2012:09:30:00	13	Placebo aspirin	Adherent	No	Adherent	52	F	6
193	Adherent sample	1.02									841.06	897.33	60.6335	1	1414.86	1509.51	1462.19	16APR12:09:00:00	16APR2012:10:30:00	1.5	Active aspirin	Adherent	No	Adherent	55	F	6
194	Adherent sample	1.02									2092.62	2078.84	62.7828	1	3399.77	3377.39	3388.58	02APR12:09:00:00	02APR2012:10:30:00	1.5	Placebo aspirin	Adherent	No	Adherent	59	M	11
195	Adherent sample	1.02									2513.65	2540.39	66.8552	2	7670.08	7751.68	7710.88	16MAY12:09:35:00	16MAY2012:12:15:00	2.67	Placebo aspirin	Adherent	No	Adherent	67	M	8
196	Adherent sample	1.02									5875.66	5212.8	131.787	2	9095.22	8069.15	8582.19	02APR12:18:00:00	03APR2012:09:03:00	15.05	Placebo aspirin	Adherent	No	Adherent	52	F	2
197	Adherent sample	1.02									1530.65	1153.45	114.14	1	1367.84	1030.76	1199.3	16APR12:08:15:00	16APR2012:10:53:00	2.63	Active aspirin	Adherent	No	Adherent	60	F	29
198	Adherent sample	1.02									1919.79	2079.32	66.8552	1	2929	3172.39	3050.7	22APR12:13:30:00	23APR2012:09:44:00	20.23	Placebo aspirin	Adherent	No	Adherent	67	M	21
199	Adherent sample	1.02									919.23	1098.94	88.4615	1	1059.92	1267.13	1163.52	09APR12:13:00:00	10APR2012:10:40:00	21.67	Active aspirin	Adherent	No	Adherent	59	F	2
200	Adherent sample	1.02									3541.02	3354.38	149.661	1	2413.35	2286.15	2349.75	03APR12:08:25:00	03APR2012:08:25:00	0	Active aspirin	Adherent	No	Adherent	64	M	6
201	Adherent sample	1.02									2642.15	2261.17	54.0724	1	4984.06	4265.37	4624.72	27MAR12:13:00:00	28MAR2012:10:30:00	21.5	Placebo aspirin	Adherent	No	Adherent	84	F	3
202	Adherent sample	1.02									2063.19	2134.44	55.9955	1	3758.25	3888.05	3823.15	10APR12:10:00:00	10APR2012:11:35:00	1.58	Placebo aspirin	Adherent	No	Adherent	60	F	19
203	Adherent sample	1.02									2271.17	2187.38	153.167	1	1512.46	1456.65	1484.56	03APR12:08:00:00	03APR2012:10:20:00	2.33	Active aspirin	Adherent	No	Adherent	59	F	6
204	Adherent sample	1.02									5505.64	5639.67	163.009	2	6890.11	7057.85	6973.98	09APR12:19:00:00	10APR2012:13:00:00	18	Placebo aspirin	Adherent	No	Adherent	62	M	2
205	Adherent sample	1.02									641.82	759.78	58.5973	1	1117.2	1322.55	1219.88	08JUL12:13:20:00	09JUL2012:09:25:00	20.08	Active aspirin	Adherent	No	Adherent	66	M	5
206	Adherent sample	1.02									913.04	1031.86	103.394	1	900.73	1017.94	959.34	02APR12:08:30:00	02APR2012:16:45:00	8.25	Active aspirin	Adherent	No	Adherent	63	F	1
207	Adherent sample	1.02									2480.14	2545.55	103.846	2	4872.1	5000.6	4936.35	21MAY12:12:30:00	21MAY2012:13:45:00	1.25	Active aspirin	Adherent	No	Adherent	64	M	8
208	Adherent sample	1.02									3714.28	3725.24	74.095	2	10226.2	10256.4	10241.3	17APR12:08:30:00	17APR2012:19:00:00	10.5	Placebo aspirin	Adherent	No	Adherent	76	F	9
209	Adherent sample	1.02									1008.74	1120.51	85.6335	1	1201.53	1334.66	1268.1	23MAY12:09:30:00	23MAY2012:11:35:00	2.08	Active aspirin	Adherent	No	Adherent	62	M	7
210	Adherent sample	1.02									973.78	1037.5	94.6833	1	1049.02	1117.67	1083.35	26MAR12:13:00:00	27MAR2012:10:45:00	21.75	Active aspirin	Adherent	No	Adherent	70	M	13
211	Adherent sample	1.02									852.91	1065.74	28.5068	1	3051.8	3813.34	3432.57	27MAR12:19:00:00	28MAR2012:10:10:00	15.17	Placebo aspirin	Adherent	No	Adherent	78	F	7
212	Adherent sample	1.02									2187.38	2017.67	164.367	1	1357.41	1252.1	1304.75	16APR12:08:33:00	16APR2012:11:20:00	2.78	Active aspirin	Adherent	No	Adherent	54	M	12
213	Adherent sample	1.02									748.22	574.3	74.2081	1	1028.43	789.37	908.9	03APR12:08:00:00	03APR2012:08:15:00	0.25	Active aspirin	Adherent	No	Adherent	62	F	1
214	Adherent sample	1.02									574.32	614.38	31.1086	1	1883.11	2014.46	1948.79	01APR12:17:00:00	02APR2012:09:00:00	16	Active aspirin	Adherent	No	Adherent	65	F	2
215	Adherent sample	1.02									847.66	886.22	104.525	1	827.18	864.82	846	16APR12:07:00:00	16APR2012:09:05:00	2.08	Active aspirin	Adherent	No	Adherent	63	M	1
216	Adherent sample	1.02									334.55	491.83	66.8552	1	510.42	750.38	630.4	10APR12:12:00:00	11APR2012:09:40:00	21.67	Active aspirin	Adherent	No	Adherent	60	M	19
217	Adherent sample	1.02									1101.12	1366.48	111.199	1	1010.03	1253.44	1131.73	26MAR12:09:10:00	26MAR2012:11:48:00	2.63	Active aspirin	Adherent	No	Adherent	66	F	2
218	Adherent sample	1.02									2730.55	2848.44	78.9593	2	7054.67	7359.25	7206.96	09APR12:18:40:00	10APR2012:10:00:00	15.33	Placebo aspirin	Adherent	No	Adherent	56	M	15
219	Adherent sample	1.02									1346.05	1396.46	84.3891	1	1626.95	1687.87	1657.41	29APR12:18:00:00	30APR2012:11:45:00	17.75	Active aspirin	Adherent	No	Adherent	80	M	5
220	Adherent sample	1.02									1135.58	1167.91	100.339	1	1154.37	1187.24	1170.81	01APR12:15:30:00	02APR2012:11:30:00	20	Active aspirin	Adherent	No	Adherent	71	M	26
221	Adherent sample	1.02									1032.76	857.17	65.6109	1	1605.56	1332.57	1469.06	16APR12:08:00:00	16APR2012:10:45:00	2.75	Active aspirin	Adherent	No	Adherent	64	M	11
222	Adherent sample	1.02									2966.6	2981.9	127.149	2	4759.65	4784.19	4771.92	15APR12:20:00:00	16APR2012:11:15:00	15.25	Placebo aspirin	Adherent	No	Adherent	74	M	17
223	Adherent sample	1.02									2290.37	2557.4	77.2624	1	3023.68	3376.22	3199.95	28MAR12:09:00:00	28MAR2012:14:00:00	5	Placebo aspirin	Adherent	No	Adherent	65	F	20
224	Adherent sample	1.02									1396.46	959.44	42.8733	1	3322.3	2282.61	2802.45	10APR12:07:00:00	10APR2012:09:00:00	2	Placebo aspirin	Adherent	No	Adherent	67	M	3
225	Adherent sample	1.02									620.34	630.15	139.593	1	453.28	460.45	456.86	23APR12:16:30:00	24APR2012:08:50:00	16.33	Active aspirin	Adherent	No	Adherent	42	M	4
226	Adherent sample	1.02									2294.92	2074.22	85.181	2	5496.11	4967.54	5231.82	28MAR12:07:00:00	28MAR2012:14:50:00	7.83	Placebo aspirin	Adherent	No	Adherent	79	F	.
227	Adherent sample	1.02									2373.12	2507.03	107.127	2	4519.1	4774.1	4646.6	11APR12:06:20:00	11APR2012:09:10:00	2.83	Placebo aspirin	Adherent	No	Adherent	71	M	6
228	Adherent sample	1.02									1699.13	1607.35	36.8778	1	4699.6	4445.73	4572.67	15APR12:18:00:00	16APR2012:11:45:00	17.75	Placebo aspirin	Adherent	No	Adherent	68	F	.
229	Adherent sample	1.02									2985.59	3150.68	105.995	1	2873.05	3031.91	2952.48	28MAR12:07:15:00	28MAR2012:10:15:00	3	Placebo aspirin	Adherent	No	Adherent	75	M	.
230	Adherent sample	1.02									595.51	658.03	24.2081	1	2509.16	2772.58	2640.87	01APR12:13:00:00	02APR2012:10:20:00	21.33	Active aspirin	Adherent	No	Adherent	65	F	9
231	Adherent sample	1.02									3422.15	2926.52	73.9819	2	9436.34	8069.68	8753.01	09APR12:13:30:00	10APR2012:09:04:00	19.57	Placebo aspirin	Adherent	No	Adherent	69	F	8
232	Adherent sample	1.02									3209.67	3371.03	78.3937	2	8352.37	8772.26	8562.32	26MAR12:12:30:00	27MAR2012:12:00:00	23.5	Placebo aspirin	Adherent	No	Adherent	70	F	3
233	Adherent sample	1.02									1495.93	1524.97	88.1222	1	1731.52	1765.13	1748.32	17APR12:15:00:00	18APR2012:11:00:00	20	Active aspirin	Adherent	No	Adherent	59	F	15
234	Adherent sample	1.02									682.9	581.69	78.0543	1	892.4	760.15	826.28	27MAR12:12:00:00	28MAR2012:10:35:00	22.58	Active aspirin	Adherent	No	Adherent	77	F	35
235	Adherent sample	1.02									568.17	532	63.1222	1	918.11	859.67	888.89	24APR12:09:00:00	25APR2012:09:00:00	24	Active aspirin	Adherent	No	Adherent	64	F	4
236	Adherent sample	1.02									2105	2077.3	95.7014	2	4487.08	4428.05	4457.56	27MAR12:08:20:00	27MAR2012:10:00:00	1.67	Placebo aspirin	Adherent	No	Adherent	59	M	5
237	Adherent sample	1.02									1486.02	1201.38	114.593	1	1322.72	1069.35	1196.04	02APR12:08:15:00	02APR2012:09:00:00	0.75	Active aspirin	Adherent	No	Adherent	54	F	3
238	Adherent sample	1.02									1509.31	1499.87	147.511	1	1043.65	1037.12	1040.38	30APR12:20:00:00	01MAY2012:09:00:00	13	Active aspirin	Adherent	No	Adherent	54	M	20
239	Adherent sample	1.02									Above assay range (6000)	Above assay range (6000)	200.566	2	6102.74	6102.74	6102.74	09APR12:18:00:00	10APR2012:08:45:00	14.75	Placebo aspirin	Adherent	No	Adherent	55	M	2
240	Adherent sample	1.02									601.03	486.64	53.1674	1	1153.06	933.6	1043.33	17APR12:17:30:00	18APR2012:09:10:00	15.67	Active aspirin	Adherent	No	Adherent	59	M	4
241	Adherent sample	1.02									865.74	1135.38	37.4434	1	2358.38	3092.91	2725.64	02APR12:17:00:00	03APR2012:10:30:00	17.5	Placebo aspirin	Adherent	No	Adherent	72	F	4
242	Adherent sample	1.02									3694.48	3940.15	89.7059	1	4200.81	4480.15	4340.48	25MAR12:18:00:00	26MAR2012:08:45:00	14.75	Placebo aspirin	Adherent	No	Adherent	55	M	2
243	Adherent sample	1.02									3288.12	3051.49	49.8869	1	6722.97	6239.16	6481.06	03APR12:08:30:00	03APR2012:09:30:00	1	Placebo aspirin	Adherent	No	Adherent	69	M	15
244	Adherent sample	1.02									1563.79	1672.91	76.3575	1	2088.94	2234.7	2161.82	18JUN12:07:45:00	18JUN2012:09:12:00	1.45	Active aspirin	Adherent	No	Adherent	62	F	1
245	Adherent sample	1.02									660.72	607.71	20.9276	0.4	1288.11	1184.8	1236.45	16APR12:09:00:00	16APR2012:14:50:00	5.83	Active aspirin	Adherent	No	Adherent	60	F	7
246	Adherent sample	1.02									2672.82	2553.91	96.1538	2	5670.66	5418.37	5544.52	16APR12:08:00:00	16APR2012:09:10:00	1.17	Placebo aspirin	Adherent	No	Adherent	84	M	26
247	Adherent sample	1.02									735.57	658.37	55.9955	1	1339.89	1199.26	1269.58	02APR12:08:00:00	02APR2012:14:10:00	6.17	Active aspirin	Adherent	No	Adherent	66	M	15
248	Adherent sample	1.02									3399.19	3576.51	92.1946	2	7521.42	7913.8	7717.61	16APR12:18:00:00	17APR2012:10:51:00	16.85	Placebo aspirin	Adherent	No	Adherent	66	F	10
249	Adherent sample	1.02									2767.29	2814.05	112.557	1	2507.74	2550.12	2528.93	15APR12:17:00:00	16APR2012:10:00:00	17	Placebo aspirin	Adherent	No	Adherent	64	M	7
250	Adherent sample	1.02									1664.14	1607.29	53.8462	1	3152.35	3044.66	3098.5	25MAR12:18:30:00	26MAR2012:09:00:00	14.5	Placebo aspirin	Adherent	No	Adherent	82	M	2
251	Adherent sample	1.02									538.49	443.18	44.9095	1	1223.04	1006.58	1114.81	02MAY12:09:00:00	02MAY2012:12:15:00	3.25	Active aspirin	Adherent	No	Adherent	62	F	4
252	Adherent sample	1.02									2404.12	2454.86	104.864	2	4676.91	4775.6	4726.26	25APR12:07:00:00	25APR2012:07:45:00	0.75	Placebo aspirin	Adherent	No	Adherent	58	M	31
253	Adherent sample	1.02									1915.74	1784.79	139.593	1	1399.82	1304.14	1351.98	27MAR12:08:30:00	27MAR2012:11:30:00	3	Placebo aspirin	Adherent	No	Adherent	65	M	16
254	Adherent sample	1.02									4624.8	4608.9	158.71	2	5944.54	5924.09	5934.31	18APR12:08:15:00	18APR2012:09:18:00	1.05	Placebo aspirin	Adherent	No	Adherent	66	M	1
255	Adherent sample	1.02									1705.46	2251.85	175.566	1	990.83	1308.28	1149.56	30APR12:06:15:00	30APR2012:08:55:00	2.67	Active aspirin	Adherent	No	Adherent	65	F	11
256	Adherent sample	1.02									1000.01	962.24	82.0136	1	1243.71	1196.73	1220.22	26MAR12:07:00:00	26MAR2012:07:30:00	0.5	Active aspirin	Adherent	No	Adherent	57	M	8
257	Adherent sample	1.02									2127.29	2343.56	29.1855	1	7434.61	8190.47	7812.54	22MAY12:08:00:00	22MAY2012:08:30:00	0.5	Placebo aspirin	Adherent	No	Adherent	74	F	2
258	Adherent sample	1.02									884.35	949.91	30.9955	1	2910.2	3125.97	3018.09	18APR12:08:00:00	18APR2012:09:00:00	1	Placebo aspirin	Adherent	No	Adherent	62	F	3
259	Adherent sample	1.02									688.43	699.47	27.4887	1	2554.51	2595.47	2574.99	11APR12:08:20:00	11APR2012:09:25:00	1.08	Active aspirin	Adherent	No	Adherent	76	F	8
260	Adherent sample	1.02									446.36	440.61	44.6833	1	1018.93	1005.79	1012.36	27MAR12:07:45:00	27MAR2012:09:25:00	1.67	Active aspirin	Adherent	No	Adherent	57	M	8
261	Adherent sample	1.02									3361.24	3671.63	97.1719	2	7056.5	7708.11	7382.31	28MAR12:09:30:00	28MAR2012:15:27:00	5.95	Placebo aspirin	Adherent	No	Adherent	77	F	.
262	Adherent sample	1.02									909.97	1183.91	80.3167	1	1155.64	1503.53	1329.59	03APR12:08:30:00	03APR2012:10:20:00	1.83	Active aspirin	Adherent	No	Adherent	72	M	4
263	Adherent sample	1.02									929.59	896.08	99.6606	1	951.41	917.11	934.26	28MAR12:09:00:00	28MAR2012:09:45:00	0.75	Active aspirin	Adherent	No	Adherent	66	M	27
264	Adherent sample	1.02									2153.51	1956.01	199.434	1	1101.4	1000.39	1050.9	14MAY12:07:45:00	14MAY2012:13:30:00	5.75	Active aspirin	Adherent	No	Adherent	61	M	5
265	Adherent sample	1.02									1825.62	2021.73	42.0814	1	4425.06	4900.4	4662.73	26MAR12:13:00:00	27MAR2012:11:30:00	22.5	Placebo aspirin	Adherent	No	Adherent	61	F	17
266	Adherent sample	1.02									837.66	1046.28	65.6109	1	1302.24	1626.56	1464.4	02APR12:09:00:00	02APR2012:09:50:00	0.83	Active aspirin	Adherent	No	Adherent	63	F	0
267	Adherent sample	1.02									401.23	509.86	18.3258	1	2233.19	2837.86	2535.52	03APR12:09:00:00	03APR2012:10:35:00	1.58	Active aspirin	Adherent	No	Adherent	59	F	1
268	Adherent sample	1.02									1192.55	1145.42	100.679	1	1208.2	1160.45	1184.33	27MAR12:21:30:00	28MAR2012:10:25:00	12.92	Active aspirin	Adherent	No	Adherent	57	F	4
269	Adherent sample	1.02									1693.33	1793.05	122.285	1	1412.44	1495.62	1454.03	27MAR12:18:00:00	28MAR2012:08:54:00	14.9	Active aspirin	Adherent	No	Adherent	57	F	2
270	Adherent sample	1.02									3070.64	2784.17	137.783	2	4546.36	4122.21	4334.29	28MAR12:08:00:00	28MAR2012:09:20:00	1.33	Placebo aspirin	Adherent	No	Adherent	62	M	5
271	Adherent sample	1.02									3295.36	3414.95	84.3891	1	3983.05	4127.6	4055.33	01APR12:19:00:00	02APR2012:08:45:00	13.75	Placebo aspirin	Adherent	No	Adherent	68	M	13
272	Adherent sample	1.02									2051.65	2115.85	64.5928	1	3239.81	3341.18	3290.49	15APR12:17:00:00	16APR2012:09:45:00	16.75	Placebo aspirin	Adherent	No	Adherent	62	F	17
273	Adherent sample	1.02									3238.27	3397.07	76.6968	1	4306.61	4517.8	4412.2	26MAR12:13:00:00	27MAR2012:12:25:00	23.42	Placebo aspirin	Adherent	No	Adherent	71	F	2
274	Adherent sample	1.02									798.38	818.18	74.8869	1	1087.44	1114.4	1100.92	25APR12:06:30:00	25APR2012:07:43:00	1.22	Active aspirin	Adherent	No	Adherent	53	M	9
275	Adherent sample	1.02									3005.07	3100.64	51.9231	2	11806.6	12182.1	11994.3	26MAR12:12:00:00	27MAR2012:10:00:00	22	Placebo aspirin	Adherent	No	Adherent	66	M	19
276	Adherent sample	1.02									5394.65	5230.74	113.009	2	9738.24	9442.35	9590.29	15APR12:12:00:00	16APR2012:09:50:00	21.83	Placebo aspirin	Adherent	No	Adherent	72	M	7
277	Adherent sample	1.02									445.81	390.72	42.9864	1	1057.82	927.11	992.46	28MAR12:07:30:00	28MAR2012:09:33:00	2.05	Active aspirin	Adherent	No	Adherent	62	F	10
278	Adherent sample	1.02									3756.31	3738.6	123.19	1	3110.18	3095.52	3102.85	23MAY12:09:00:00	23MAY2012:10:00:00	1	Placebo aspirin	Adherent	No	Adherent	62	M	1
279	Adherent sample	1.02									725.47	866.77	59.6154	1	1241.26	1483.01	1362.13	02APR12:07:30:00	02APR2012:16:00:00	8.5	Active aspirin	Adherent	No	Adherent	78	F	24
280	Adherent sample	1.02									855.95	733.49	99.3213	1	879.04	753.27	816.15	03APR12:09:00:00	03APR2012:10:00:00	1	Active aspirin	Adherent	No	Adherent	64	M	2
281	Adherent sample	1.02									990.94	981.41	23.19	1	4358.59	4316.68	4337.64	02APR12:17:30:00	03APR2012:10:15:00	16.75	Placebo aspirin	Adherent	No	Adherent	67	M	8
282	Adherent sample	1.02									1099.99	1131.65	120.475	1	931.3	958.11	944.71	22APR12:18:00:00	23APR2012:11:10:00	17.17	Active aspirin	Adherent	No	Adherent	55	M	11
283	Adherent sample	1.02									2196.01	2246.04	58.4842	2	7659.95	7834.48	7747.22	02APR12:07:30:00	02APR2012:09:30:00	2	Placebo aspirin	Adherent	No	Adherent	68	M	4
284	Adherent sample	1.02									1074.57	1118.86	67.6471	1	1620.26	1687.05	1653.66	26MAR12:17:00:00	27MAR2012:11:10:00	18.17	Active aspirin	Adherent	No	Adherent	68	M	27
285	Adherent sample	1.02									2537.28	2687.58	87.7828	1	2948.22	3122.86	3035.54	16APR12:07:30:00	16APR2012:14:00:00	6.5	Placebo aspirin	Adherent	No	Adherent	52	M	5
286	Adherent sample	1.02									3235.4	2745.92	133.258	1	2476.48	2101.82	2289.15	10APR12:08:45:00	10APR2012:09:50:00	1.08	Placebo aspirin	Adherent	No	Adherent	58	F	16
287	Adherent sample	1.02									2560.7	2680.05	108.032	2	4835.46	5060.84	4948.15	26MAR12:07:00:00	26MAR2012:09:30:00	2.5	Placebo aspirin	Adherent	No	Adherent	60	M	1
288	Adherent sample	1.02									4640.81	4440.11	160.52	2	5897.85	5642.78	5770.31	03JUL12:18:00:00	04JUL2012:09:00:00	15	Placebo aspirin	Adherent	No	Adherent	50	M	10
289	Adherent sample	1.02									825.07	922.64	63.6878	1	1321.4	1477.66	1399.53	28MAR12:08:00:00	28MAR2012:11:35:00	3.58	Active aspirin	Adherent	No	Adherent	80	M	20
290	Adherent sample	1.02									3311.75	3571.97	91.4027	1	3695.71	3986.11	3840.91	28MAR12:10:30:00	28MAR2012:14:00:00	3.5	Placebo aspirin	Adherent	No	Adherent	72	M	13
291	Adherent sample	1.02									2480.14	2497.74	69.2308	2	7308.15	7360.01	7334.08	15APR12:19:30:00	16APR2012:08:30:00	13	Placebo aspirin	Adherent	No	Adherent	52	F	16
292	Adherent sample	1.02									486.69	531.78	54.5249	1	910.45	994.81	952.63	02APR12:18:00:00	03APR2012:11:00:00	17	Active aspirin	Adherent	No	Adherent	71	F	3
293	Adherent sample	1.02									2417.11	2405.89	61.1991	2	8057.15	8019.76	8038.45	18APR12:10:00:00	18APR2012:10:15:00	0.25	Placebo aspirin	Adherent	No	Adherent	61	F	2
294	Adherent sample	1.02									795.96	748.02	59.6154	1	1361.86	1279.84	1320.85	27MAR12:09:30:00	27MAR2012:10:40:00	1.17	Active aspirin	Adherent	No	Adherent	65	M	4
295	Adherent sample	1.02									909.97	876.6	33.2579	1	2790.82	2688.47	2739.65	17APR12:07:00:00	17APR2012:09:15:00	2.25	Active aspirin	Adherent	No	Adherent	50	F	1
296	Adherent sample	1.02									Above assay range (6000)	Above assay range (6000)	149.548	2	8184.69	8184.69	8184.69	24APR12:18:30:00	25APR2012:08:45:00	14.25	Placebo aspirin	Adherent	No	Adherent	59	F	1
297	Adherent sample	1.02									1412.21	1539.71	24.7738	1	5814.42	6339.37	6076.89	27MAR12:15:25:00	27MAR2012:15:30:00	0.08	Placebo aspirin	Adherent	No	Adherent	61	F	5
298	Adherent sample	1.02									992.53	1204.53	107.692	1	940.07	1140.86	1040.46	15APR12:19:00:00	16APR2012:08:00:00	13	Active aspirin	Adherent	No	Adherent	62	M	7
299	Adherent sample	1.02									943.94	968.89	55.7692	1	1726.44	1772.07	1749.25	02APR12:13:00:00	03APR2012:09:35:00	20.58	Active aspirin	Adherent	No	Adherent	66	F	12
300	Adherent sample	1.02									3211.61	3460.87	44.7964	1	7312.73	7880.3	7596.52	27MAR12:12:00:00	28MAR2012:11:40:00	23.67	Placebo aspirin	Adherent	No	Adherent	77	M	.
301	Adherent sample	1.02									3980.9	3617.99	103.62	2	7837.33	7122.86	7480.09	03APR12:09:30:00	03APR2012:12:11:00	2.68	Placebo aspirin	Adherent	No	Adherent	70	M	12
302	Adherent sample	1.02									4440.11	4381.4	113.801	2	7959.35	7854.12	7906.73	18APR12:08:00:00	18APR2012:10:10:00	2.17	Placebo aspirin	Adherent	No	Adherent	59	F	4
303	Adherent sample	1.02									1212.63	1131.23	97.2851	1	1271.4	1186.05	1228.72	19NOV12:08:00:00	19NOV2012:09:00:00	1	Active aspirin	Adherent	No	Adherent	60	M	7
304	Adherent sample	1.02									Above assay range (6000)	Above assay range (6000)	170.362	2	7184.7	7184.7	7184.7	23APR12:08:00:00	23APR2012:13:30:00	5.5	Placebo aspirin	Adherent	No	Adherent	69	F	0
305	Adherent sample	1.02									2861.88	2487.27	49.3213	1	5918.58	5143.87	5531.22	24APR12:15:00:00	25APR2012:12:10:00	21.17	Placebo aspirin	Adherent	No	Adherent	65	F	5
306	Adherent sample	1.02									661.77	610.89	64.9321	1	1039.55	959.63	999.59	24APR12:08:30:00	24APR2012:10:25:00	1.92	Active aspirin	Adherent	No	Adherent	71	F	2
307	Adherent sample	1.02									963.4	1207.02	103.62	1	948.34	1188.15	1068.25	01APR12:21:30:00	02APR2012:10:00:00	12.5	Active aspirin	Adherent	No	Adherent	63	M	4
308	Adherent sample	1.02									2527.84	2654.87	53.9593	1	4778.4	5018.54	4898.47	03APR12:08:15:00	03APR2012:11:50:00	3.58	Placebo aspirin	Adherent	No	Adherent	69	F	10
309	Adherent sample	1.02									1728.39	1643.01	53.9593	1	3267.2	3105.81	3186.5	01APR12:19:00:00	02APR2012:16:00:00	21	Placebo aspirin	Adherent	No	Adherent	75	M	16
310	Adherent sample	1.02									1922.9	2051.65	179.412	1	1093.21	1166.41	1129.81	25MAR12:17:00:00	26MAR2012:09:00:00	16	Active aspirin	Adherent	No	Adherent	71	M	21
311	Adherent sample	1.02									1086.18	1039.02	74.2081	1	1492.96	1428.15	1460.55	23MAY12:08:00:00	23MAY2012:09:00:00	1	Placebo aspirin	Adherent	No	Adherent	62	M	36
312	Adherent sample	1.02									3944.31	4081.35	130.204	2	6179.86	6394.56	6287.21	17APR12:08:50:00	17APR2012:15:20:00	6.5	Placebo aspirin	Adherent	No	Adherent	57	F	11
313	Adherent sample	1.02									2126.77	1930.63	130.995	2	3312.04	3006.58	3159.31	16APR12:17:30:00	17APR2012:09:23:00	15.88	Placebo aspirin	Adherent	No	Adherent	52	M	3
314	Adherent sample	1.02									2820.64	3082.26	137.67	1	2089.82	2283.65	2186.74	02APR12:09:00:00	02APR2012:11:00:00	2	Placebo aspirin	Adherent	No	Adherent	68	M	13
315	Adherent sample	1.02									2417.11	2594.7	113.235	2	4354.56	4674.51	4514.53	24APR12:22:00:00	25APR2012:13:00:00	15	Placebo aspirin	Adherent	No	Adherent	49	F	3
316	Adherent sample	1.02									805.98	855.73	50.3394	1	1633.12	1733.93	1683.52	10APR12:10:00:00	10APR2012:13:30:00	3.5	Active aspirin	Adherent	No	Adherent	46	F	6
317	Adherent sample	1.02									956.33	953.23	38.5747	1	2528.76	2520.54	2524.65	02APR12:20:30:00	03APR2012:10:45:00	14.25	Active aspirin	Adherent	No	Adherent	76	M	36
318	Adherent sample	1.02									1562.37	1504.58	31.7873	1	5013.35	4827.93	4920.64	29APR12:13:00:00	30APR2012:11:44:00	22.73	Placebo aspirin	Adherent	No	Adherent	64	F	11
319	Adherent sample	1.02									2435.67	2294.92	121.946	2	4074.57	3839.12	3956.84	26MAR12:09:40:00	26MAR2012:10:45:00	1.08	Placebo aspirin	Adherent	No	Adherent	68	M	2
320	Adherent sample	1.02									2810.84	2175.43	144.118	1	1989.38	1539.67	1764.53	26MAR12:10:00:00	26MAR2012:12:45:00	2.75	Placebo aspirin	Adherent	No	Adherent	71	M	21
321	Adherent sample	1.02									820.87	820.87	65.9502	1	1269.56	1269.56	1269.56	22APR12:18:30:00	23APR2012:10:30:00	16	Active aspirin	Adherent	No	Adherent	75	F	13
322	Adherent sample	1.02									618.78	683.86	80.543	2	1567.25	1732.08	1649.67	25APR12:07:30:00	25APR2012:14:30:00	7	Active aspirin	Adherent	No	Adherent	62	F	31
323	Adherent sample	1.02									1168.73	1258.5	105.769	1	1127.09	1213.65	1170.37	11JUN12:20:00:00	12JUN2012:09:00:00	13	Active aspirin	Adherent	No	Adherent	63	M	15
324	Adherent sample	1.02									Above assay range (6000)	Above assay range (6000)	55.0905	1	11109	11109	11109	23APR12:15:30:00	23APR2012:16:00:00	0.5	Active aspirin	Adherent	No	Adherent	68	M	24
325	Adherent sample	1.02									2760.35	2740.17	91.2896	1	3084.21	3061.65	3072.93	22JUL12:19:00:00	23JUL2012:08:55:00	13.92	Placebo aspirin	Adherent	No	Adherent	50	M	38
326	Adherent sample	1.02									2671.07	2607.21	66.629	2	8178.11	7982.57	8080.34	27MAR12:18:15:00	28MAR2012:12:00:00	17.75	Placebo aspirin	Adherent	No	Adherent	69	F	1
327	Adherent sample	1.02									996.13	1036.49	57.8054	1	1757.71	1828.93	1793.32	01APR12:19:00:00	02APR2012:11:55:00	16.92	Active aspirin	Adherent	No	Adherent	55	F	6
328	Adherent sample	1.02									2771.3	2841.29	178.959	2	3159.08	3238.85	3198.97	10APR12:20:00:00	11APR2012:11:05:00	15.08	Placebo aspirin	Adherent	No	Adherent	60	M	15
329	Adherent sample	1.02									1992.19	2287.66	69.5701	1	2920.84	3354.04	3137.44	15APR12:19:30:00	16APR2012:08:55:00	13.42	Placebo aspirin	Adherent	No	Adherent	45	M	1
330	Adherent sample	1.02									1296.94	1243.91	44.3439	1	2983.23	2861.25	2922.24	23APR12:19:30:00	24APR2012:11:09:00	15.65	Placebo aspirin	Adherent	No	Adherent	64	F	4
331	Adherent sample	1.02									2951.24	3106.03	129.072	2	4664.46	4909.11	4786.78	27MAR12:09:30:00	27MAR2012:10:40:00	1.17	Placebo aspirin	Adherent	No	Adherent	65	M	18
332	Adherent sample	1.02									783.76	972.5	105.656	1	756.63	938.85	847.74	17APR12:09:30:00	17APR2012:10:20:00	0.83	Active aspirin	Adherent	No	Adherent	74	M	9
333	Adherent sample	1.02									858.77	809.65	53.3937	1	1640.55	1546.72	1593.63	10APR12:18:30:00	11APR2012:15:00:00	20.5	Active aspirin	Adherent	No	Adherent	67	F	3
334	Adherent sample	1.02									2626.13	2684.12	86.5385	2	6190.66	6327.37	6259.01	23APR12:07:30:00	23APR2012:09:05:00	1.58	Placebo aspirin	Adherent	No	Adherent	66	M	3
335	Adherent sample	1.02									2601.98	2397.88	146.38	2	3626.2	3341.76	3483.98	26MAR12:17:00:00	27MAR2012:10:55:00	17.92	Placebo aspirin	Adherent	No	Adherent	73	M	6
336	Adherent sample	1.02									2289.05	2254.2	129.525	2	3605.22	3550.34	3577.78	09APR12:20:00:00	10APR2012:10:40:00	14.67	Placebo aspirin	Adherent	No	Adherent	60	M	17
337	Adherent sample	1.02									2706.73	2313.79	61.6516	1	4478.17	3828.08	4153.12	10APR12:09:10:00	10APR2012:09:30:00	0.33	Placebo aspirin	Adherent	No	Adherent	70	M	9
338	Adherent sample	1.02									1383.74	1393.63	29.9774	1	4708.25	4741.91	4725.08	24APR12:08:30:00	24APR2012:11:10:00	2.67	Placebo aspirin	Adherent	No	Adherent	64	F	49
339	Adherent sample	1.02									1220.18	1059.01	94.3439	1	1319.21	1144.95	1232.08	17APR12:07:25:00	17APR2012:09:40:00	2.25	Active aspirin	Adherent	No	Adherent	60	M	3
340	Adherent sample	1.02									Above assay range (6000)	Above assay range (6000)	165.837	2	7380.74	7380.74	7380.74	10APR12:13:00:00	11APR2012:10:45:00	21.75	Placebo aspirin	Adherent	No	Adherent	60	M	4
341	Adherent sample	1.02									417.92	456.02	51.2443	1	831.84	907.69	869.76	02APR12:18:00:00	03APR2012:09:45:00	15.75	Active aspirin	Adherent	No	Adherent	69	M	8
342	Adherent sample	1.02									3009.88	3173.74	131.561	1	2333.57	2460.61	2397.09	09APR12:09:45:00	10APR2012:09:45:00	24	Active aspirin	Adherent	No	Adherent	67	M	5
343	Adherent sample	1.02									754.34	906.9	54.0724	1	1422.94	1710.74	1566.84	27MAY12:17:00:00	28MAY2012:08:50:00	15.83	Active aspirin	Adherent	No	Adherent	69	F	5
344	Adherent sample	1.02									653.11	804.08	76.6968	1	868.58	1069.35	968.96	16APR12:10:00:00	17APR2012:10:00:00	24	Active aspirin	Adherent	No	Adherent	61	F	2
345	Adherent sample	1.02									1140.23	1256.96	83.5973	1	1391.23	1533.66	1462.45	09APR12:13:45:00	10APR2012:07:50:00	18.08	Placebo aspirin	Adherent	No	Adherent	60	F	3
346	Adherent sample	1.02									1055.85	966.91	99.8869	1	1078.19	987.37	1032.78	22APR12:23:00:00	23APR2012:11:40:00	12.67	Active aspirin	Adherent	No	Adherent	49	F	8
347	Adherent sample	1.02									1009.65	1093.06	33.5973	1	3065.25	3318.48	3191.87	09APR12:22:30:00	10APR2012:09:15:00	10.75	Placebo aspirin	Adherent	No	Adherent	52	M	39
348	Adherent sample	1.02									693.94	701.33	55.8824	1	1266.61	1280.1	1273.35	23APR12:23:00:00	24APR2012:12:00:00	13	Active aspirin	Adherent	No	Adherent	51	F	4
349	Adherent sample	1.02									783.31	844.5	65.6109	1	1217.74	1312.88	1265.31	10APR12:13:00:00	11APR2012:12:45:00	23.75	Active aspirin	Adherent	No	Adherent	66	M	11
350	Adherent sample	1.02									3590.08	3674.11	99.8869	1	3666.03	3751.83	3708.93	26MAR12:07:00:00	26MAR2012:09:40:00	2.67	Placebo aspirin	Adherent	No	Adherent	69	M	8
